# Supplementary material for: MiR-1178 Promotes the Proliferation, G1/S Transition, Migration and Invasion of Pancreatic Cancer Cells by Targeting CHIP
Source: PLoS One. 2015 Jan 30;10(1):e0116934. doi: 10.1371/journal.pone.0116934 (PMC4312055; doi:10.1371/journal.pone.0116934)
Supplement: S1 Table — (XLS) [file pone.0116934.s001.xls]

## Sheet: Sheet1
Additional files Table S1.The primer sequences of genes
Gene		Primer sequences
GAPDH		forward,	5’-CGGAGTCAACGGATTTGGTCGTAT-3’
		reverse,	5’-AGCCTTCTCCATGGTGGTGAAGAC-3’
CHIP		forward,	5'-AGCAGGGCAATCGTCTGTTC-3'
		reverse,	5'-CAAGGCCCGGTTGGTGTAATA-3'
