# Supplementary material for: MiR-1178 Promotes the Proliferation, G1/S Transition, Migration and Invasion of Pancreatic Cancer Cells by Targeting CHIP
Source: PLoS One. 2015 Jan 30;10(1):e0116934. doi: 10.1371/journal.pone.0116934 (PMC4312055; doi:10.1371/journal.pone.0116934)
Supplement: S2 Table — (XLS) [file pone.0116934.s002.xls]

## Sheet: Sheet1
Additional file Table S2.The primer antibodise in western blot
Antibody		Corporation			Dilution Ratio
anti-CHIP		SantaCruz Biotechnology			1:500
anti-EGFR		Cell Signaling Technology			1:1000
anti-AKT		Cell Signaling Technology			1:1000
anti-phosphorylated AKT (Ser473)		Cell Signaling Technology			1:1000
anti-p21		Cell Signaling Technology			1:1000
anti-Src		Cell Signaling Technology			1:1000
anti-phosphorylated Src (Tyr416)		Cell Signaling Technology			1:1000
anti-E-cadherin		Cell Signaling Technology			1:1000
